# Supplementary material for: DNA Methylation Changes Reflect Aluminum Stress in Triticale and Epigenetic Control of the Trait
Source: Int J Mol Sci. 2025 May 22;26(11):4995. doi: 10.3390/ijms26114995 (PMC12154425; doi:10.3390/ijms26114995)
Supplement: Supplementary file 1 [file ijms-26-04995-s001.zip]

Archive with 3 entries (2 files):
- ijms-3615265-supplementary/Table S/
- ijms-3615265-supplementary/Table S/Table S1.pdf
- ijms-3615265-supplementary/Table S/Table S2.pdf
